# Supplementary material for: Comprehensive analysis of the UDP-glucuronate decarboxylase (UXS) gene family in tobacco and functional characterization of NtUXS16 in Golgi apparatus in Arabidopsis
Source: BMC Plant Biol. 2023 Nov 8;23:551. doi: 10.1186/s12870-023-04575-3 (PMC10631120; doi:10.1186/s12870-023-04575-3)
Supplement: Supplementary file 2 — Additional file 2: Table S4. The sequence of UXS gene family in Nicotiana tabacum. [file 12870_2023_4575_MOESM2_ESM.xls]

## Sheet: Sheet1
Table S4. The sequence of UXS gene family in Nicotiana tabacum.
Gene	CDS	Protein
NtUXS1	ATGGGAGTTGATAATGAGGTGTTTCAGAAAAATTACGTAAAGAAAAACAATATGAAGAGA TTTTCATTGAAATATCCAATTCAATATGTGCTTGAAAAGCAAAGACTTGTATGTCTTTTG ATTGGAATTGGCATGTCTGTTGTTATTTTTTCTCTGGTTTCTGTATCTTCTTCTCCTCTG AGGTCCGAGTTTAAGATTGATATTCAAGATACAAATACATTTGTGTCGAATCCAATTCCA AGAAGAATAGCATACGAGTTGGTTGATGAAGCTGACCACAACATTAATGCAGGTGGAAAG GTTCCATTGGGATTGAAGAGCAAGAGTTTGAGAATATTAGTAACAGGAGGAGCTGGATTT GTTGGGAGCCATTTGGTGGACAGATTAATAGCA…	MGVDNEVFQKNYVKKNNMKRFSLKYPIQYVLEKQRLVCLLIGIGMSVVIFSLVSVSSSPL RSEFKIDIQDTNTFVSNPIPRRIAYELVDEADHNINAGGKVPLGLKSKSLRILVTGGAGF VGSHLVDRLIAQGDSVIVVDNFFTGRKENLLHHFKNPRFELIRHDVVEPILLEVDQIYHL ACPASPVSYKYHKTNVMGTLNMLGLAKRIGARFLLTSTSEVYGDPLQHPQAETYWGNVNP IGVRSCYDEGKRTAETLTMDYHRGLNIEVRIARIFNTYGPRMCIDDGRVVSNFVAQALRK EPMTVYGDGKQTRSFQFVSDLVEGLMRLMEGDHVGPFNLGNPGEFTMLELAKVVQETIDP NAKIEFRSNTEDDPHKRKPDITKAKQLLGWEPT…
NtUXS2	ATGGCTTCTGAATTGATCTACCGGGGACCGGAATCACAGCCGGTTCCCGACGTTTACACT CCGAAACCAGACAAGCCATGGTTGAGTGTAATTCGACCCGTTCGTTACTTGTTACGCGAA CAACGCATCGTTTTCCTATTTGCAGGCATTGCTATCGCCTCTCTTATTTTCGCCCTTTTG CCCTCGTCTCGTTCGGGCAGCTTAAATTATGCGAACAACATGATCTACGACTCGTACTTA CCCTCCGAGTCGACTCAGCCACAGGTGGCTCACCGTATGATCTACCAGAACCGACCCGGA TTCGGTTCGTTCAATTCGGGCGGGAAGATCCCGCTGGGCTTGCAACGTAAGGGTTTGAGG ATCGTAGTAACCGGTGGTGCCGGTTTTGTAGGT…	MASELIYRGPESQPVPDVYTPKPDKPWLSVIRPVRYLLREQRIVFLFAGIAIASLIFALL PSSRSGSLNYANNMIYDSYLPSESTQPQVAHRMIYQNRPGFGSFNSGGKIPLGLQRKGLR IVVTGGAGFVGSHLVDRLIARGDSVIVVDNFFTGRKENVMHHFGNPRFELIRHDVVEPLL LEVDQIYHLACPASPTNVVGTLNMLGLAKRVGARFLLTSTSEVYGDPLEHPQKETYWGNV NPIGVRSCYDEGKRTAETLTMDYHRGAGVEVRIARIFNTYGPRMCIDDGRVVSNFVAQAL RKEPLTVYGDGKQTRSFQFVSDLVEGLMRLMEGEHVGPFNLGNPGEFTMLELAKVVQETI DPNAQIEFRPNTEDDPHKRKPDISRAKELLGWE…
NtUXS3	ATGGCAAAGAATTCTGCAAATGGAGATCACCAAACAACAACAAAGCCTCCTCCAACTCCA TCTCCGTTGCGCTTCTCAAAGTTCTTTCAACCTAACATGAGAATTTTGGTTACTGGAGGA GCTGGATTTATTGGTTCCCATCTAGTTGACAAATTGATGGAGAATGAGAAGAATGAGGTT ATTGTTGTCGACAACTTTTTCACTGGTTCAAAGGATAATCTTAAAAGATGGATTGGTCAT CCCAGATTCGAGCTTAAACGCCATGATGTGACAGAGCCTTTGTTAGTTGAGGTTGATCAG ATTTATCATCTTGCATGCCCGGCTTCTCCAATATTCTACAAGTACAATCCTGTTAAGACA ATAAAGACTAATGTCATTGGCACGCTAAATATG…	MAKNSANGDHQTTTKPPPTPSPLRFSKFFQPNMRILVTGGAGFIGSHLVDKLMENEKNEV IVVDNFFTGSKDNLKRWIGHPRFELKRHDVTEPLLVEVDQIYHLACPASPIFYKYNPVKT IKTNVIGTLNMLGLAKRVGARILLTSTSEVYGDPLVHPQTEEYWGNVNPIGVRSCYDEGK RVAETLMFDYHRQHGIEIRIARIFNTYGPRMNIDDGRVVSNFIAQALRDEPLTVQAPGTQ TRSFCYVSDMVNGLIRLMEGENTGPINIGNPGEFTMIELAELVKELINPKVEIKSVENTP DDPRQRKPDITKAKELLGWEPKVKLRDGLPLMEEDFRLRLGVSKKI
NtUXS4	ATGGCTTCCAATGGAGACAACCATGCTTCTGCAAAACCACCACCAGAACCATCGCCGTTG CGAAAAGCAAAATTTTTCCAGGCCAACATGAGAATTTTGGTGACTGGTGGTGCTGGATTT ATTGGCTCTCACCTCGTTGACAGACTGATGCAAAATGAGAAAAACGAGGTGATTGTTGTG GATAACTACTTCACTGGATCAAAGGATAACCTAAAGCAATGGATTGGTCATCCTAGATTT GAGTTAATTCGGCATGATGTTACTGAGCCATTATTGATTGAAGTTGACCAAATTTACCAT CTTGCTTGCCCTGCTTCTCCAATTTTTTACAAATACAATCCTGTTAAGACAATTAAGACA AATGTAATTGGTACTTTGAACATGTTGGGACTT…	MASNGDNHASAKPPPEPSPLRKAKFFQANMRILVTGGAGFIGSHLVDRLMQNEKNEVIVV DNYFTGSKDNLKQWIGHPRFELIRHDVTEPLLIEVDQIYHLACPASPIFYKYNPVKTIKT NVIGTLNMLGLAKRVGARILLTSTSEVYGDPLVHPQDESYWGNVNPIGVRSCYDEGKRVA ETLMFDYHRQHGIALFYIFDGGSNTEIRIARIFNTYGPRMNIDDGRVVSNFIAQAIRDEP LTVQLPGTQTRSFCYVSDMVDGLIRLMEGDNTGPINIGNPGEFTMLELAETVKELINPEV QIITVENTPDDPRQRKPDITKAKELLGWEPTIKLRDGIPLMEDDFRGRLCISRKN
NtUXS5	ATGACTTCCAATGGAGACAACCATGCTTCTGCAAAACCACCACCAGAACCATCGCCATTA CGAAAAGCAAAATTTTTCCAGGCCAACATGAGAATTTTGGTGACTGGTGGTGCTGGATTT ATTGGCTCTCACCTCGTTGACAGACTAATGCAAAATGAGAAGAACGAGGTGATTGTCGTG GATAACTACTTCACTGGATCAAAGGATAACCTAAAGCAATGGATTGGTCGTCCAAGATTT GAGTTAATTCGGCATGATGTTACTGAGCCATTATTGATTGAAGTTGACCAAATTTACCAT CTTGCTTGCCCTGCTTCTCCAATTTTTTACAAATACAATCCCGTTAAGACAATTAAGACT AATGTAATTGGTACATTGAACATGTTGGGACTT…	MTSNGDNHASAKPPPEPSPMTSNGDNHASAKPPPEPSPLRKAKFFQANMRILVTGGAGFIGSHLVDRLMQNEKNEVIVV DNYFTGSKDNLKQWIGRPRFELIRHDVTEPLLIEVDQIYHLACPASPIFYKYNPVKTIKT NVIGTLNMLGLAKRVGARILLTSTSEVYGDPLVHPQDESYWGNVNPIGVRSCYDEGKRVA ETLMFDYHRQHGIEIRIARIFNTYGPRMNIDDGRVVSNFIAQAIRDEPLTVQLPGTQTRS FCYVSDMVDGLIRLMEGDNTGPINIGNPGEFTMLELAETVKELINPEVQIITVENTPDDP RQRKPDITKAKELLGWEPTIKLRNGIPLMEDDFRGRLGISRKN LRKAKFFQANMRILVTGGAGFIGSHLVDRLM…
NtUXS6	ATGGCTTCTGAATTGATCTACCGGGGACCGGAATCACAGCCGGTTCCCGACGTTTACACT CCGAAACCAGACAAGCCATGGTTGAGTGTAATTCGACCCGTTCGTTACTTGTTACGCGAA CAACGCATCGTTTTCCTATTTGTAGGCATTGCTATCGCCTCTTTAATCTTCGCCCTTTTG CCCTCGTCTCGTTCGGGCAGCTTAAATTACGCGATCTACGACTCCTACTTACCCTCCGAG TCGACTCAGTCTCAGGTGGCTCACCGTATGATCTACCAGAACCGACCCGGATTCGGGTCG TTCAATTCGGGCGGGAAGATCCCGTTGGGCTTGCAACGTAAGGGTTTGAGGATCGTAGTG ACCGGTGGTGCCGGTTTTGTAGGTAGCCACCTT…	MASELIYRGPESQPVPDVYTPKPDKPWLSVIRPVRYLLREQRIVFLFVGIAIASLIFALL PSSRSGSLNYAIYDSYLPSESTQSQVAHRMIYQNRPGFGSFNSGGKIPLGLQRKGLRIVV TGGAGFVGSHLVDRLIARGDSVIVVDNFFTGRKENVMHHFGNPRFELIRHDVVEPLLLEV DQIYHLACPASPKTNVVGTLNMLGLAKRVGARFLLTSTSEVYGDPLEHPQKETYWGNVNP IGVRSCYDEGKRTAETLTMDYHRGAGVEVRIARIFNTYGPRMCIDDGRVVSNFVAQALRK EPLTVYGDGKQTRSFQFVSDLVEGLMRLMEGEHVGPFNLGNPGEFTMLELAKVVQETIDP NAQIEFRPNTEDDPHKRKPDISRAKELLGWEPK…
NtUXS7	ATGGCTTCTGAATTGTTTTTCAGAGGACAGGAAACTCACCATATAATCAACGCATACACC CCTAAACCACGGAAGCCATGGCAAAACGTAATTCGACCTGTACGTTACATGCTCAAAGAG AAACGCCTCGTCTTCCTCTTTGCAGGCATTGCCATCGCTTCTCTTATCTTCGCTCTGTTA CCCTCGTCACGTGCCCCATCCGGTCAGGGCACTTACAGTTACGTAAACAACGCGATCTAC GATTCCCACTTGCCCTCCGAGTCAACTCAGTCTCACAGCATTGCACGTGCTCATCGGATC ATCTACCAGAACCGGGCCGGGATCGGGTCGTTACATTCTGGCGGGAAGATCCCGTTGGGT TTGCAGCGTAAGGGGTTGAGGATCCTTGTGACC…	MASELFFRGQETHHIINAYTPKPRKPWQNVIRPVRYMLKEKRLVFLFAGIAIASLIFALL PSSRAPSGQGTYSYVNNAIYDSHLPSESTQSHSIARAHRIIYQNRAGIGSLHSGGKIPLG LQRKGLRILVTGGAGFVGSHLVDRLIARGKLERLDSLILGVHKTNVVGTLNMLGLAKRVG ARFLLTSTSEVYGDPLEHPQKETYWGNVNPIGVRSCYDEGKRTAETLTMDYHRGAGVEVR IARIFNTYGPRMCIDDGRVVSNFVAQALRKEPLTVYGDGKQTRSFQFVSDLVEGLMRLME GEHVGPFNLGNPGEFTMLELAGVVQETIDPNAQIEFRPNTADDPHKRKPDISKAKELLGW EPKVPLRKGLPMMVQDFRQRIFGDHKEDSSSVS…
NtUXS8	ATGGCTTCCAATGGAAACAATCATGTATCAACAAAACCACCACCAGAGCCTTCACCGTTG CGAAAGGCAAAATTTTTCCAGGCTAACATGAGGATTCTGGTGACTGGTGGTGCTGGATTT ATTGGCTCTCACCTTGTTGACAAATTGATGGAAAATGAGAAGAATGAGGTGGTTGTTGTC GATAATTACTTTACTGGATCAAAGGATAATCTAAAGCAATGGATTGGTCATCCAAGATTT GAGCTAATTCGCCATGATGTTACTGAGCCGTTGTTGATTGAAGTTGACCGAATTTATCAC CTTGCTTGCCCTGCTTCCCCGATATTTTACAAGTATAATCCCGTTAAGACAATTAAGACA AATGTACTTGGAACAATGAACATGTTGGGTCTT…	MASNGNNHVSTKPPPEPSPLRKAKFFQANMRILVTGGAGFIGSHLVDKLMENEKNEVVVV DNYFTGSKDNLKQWIGHPRFELIRHDVTEPLLIEVDRIYHLACPASPIFYKYNPVKTIKT NVLGTMNMLGLAKRTGARILLTSTSEVYGDPLVHPQDESYWGNVNPIGVRSCYDEGKRVA ETLMFDYHRQHGIEIRIARIFNTYGPRMNIDDGRVVSNFIAQAIRDEALTVQLPGTQTRS FCYVSDMVDGLIRLMEGDNTGPINIGNPGEFTMIELAENVKELINPEVKIITVENTPDDP RQRKPDITKAKELLGWEPKIKLRDGIPLMEEDFRGRLGISRKK
NtUXS9	ATGTTGGGCCTTGCGAAGAGGATTGGTGCGAGGTTCTTGCTTACCAGTACAAGTGAGGTT TATGGTGACCCACTCGAGCATCCTCAAAAGGAAACATATTGGGGTCATGTGAATCCAATA GGTGTTAGGAGCTGCTATGACGAGGGAAAACGGACTGCTGAAACATTGACTATGGATTAC CATCGTGGTGCAGGTGTAGAGGTGCGTATTGCTCGGATTTTCAATACGTATGGACCTCGC ATGTGTCTAGATGATGGACGTGTTGTCAGCAACTTTGTTGCCCAGGCCATTCGCAACCAA CCGATGACAGTATATGGTGATGGAAAGCAAACACGAAGCTTCCAATATGTCTCTGATCTG GTTGATGGATTGGTGGCCCTCATGGAGGGTGAG…	MLGLAKRIGARFLLTSTSEVYGDPLEHPQKETYWGHVNPIGVRSCYDEGKRTAETLTMDY HRGAGVEVRIARIFNTYGPRMCLDDGRVVSNFVAQAIRNQPMTVYGDGKQTRSFQYVSDL VDGLVALMEGEHIGPFNLGNPGEFTMLELAEVVKEVIDPSAKIEFRANTADDPHKRKPDI SKAKELLNWEPKVPLREGLPLMVNDFRNRILNEDEGKEN
NtUXS10	ATGAAGAGATTTTCATTGAAATATCCAATTCAATATGTGCTTGAAAAGCAAAGACTTGTA TGTCTTTTGATTGGAATTGGCATGTCTGTTGTTATTTTTTCTCTGGTTTCTGTATCTTCT TCTCCTCTGAGGTCCGAGTTTAAGATTGATATTCAAGATACAAATACATTTGTGTCGAAT CCAATTCCAAGAAGAATAGCATACGAGTTGGTTGATGAAGCTGACCACAACATTAATGCA GGTGGAAAGGTTCCATTGGGATTGAAGAGCAAGAGTTTGAGAATATTAGTAACAGGAGGA GCTGGATTTGTTGGGAGCCATTTGGTGGACAGATTAATAGCACAAGGAGATAGTGTAATT GTGGTTGATAATTTTTTCACAGGTCGAAAAGAG…	MKRFSLKYPIQYVLEKQRLVCLLIGIGMSVVIFSLVSVSSSPLRSEFKIDIQDTNTFVSN PIPRRIAYELVDEADHNINAGGKVPLGLKSKSLRILVTGGAGFVGSHLVDRLIAQGDSVI VVDNFFTGRKENLLHHFKNPRFELIRHDVVEPILLEVDQIYHLACPASPVSYKYHKTNVM GTLNMLGLAKRIGARFLLTSTSEVYGDPLQHPQAETYWGNVNPIGVRSCYDEGKRTAETL TMDYHRGLNIEVRIARIFNTYGPRMCIDDGRVVSNFVAQALRKEPMTVYGDGKQTRSFQF VSDLVEGLMRLMEGDHVGPFNLGNPGEFTMLELAKVVQETIDPNAKIEFRSNTEDDPHKR KPDITKAKQLLGWEPTVSLRQGLPMMVDDFRQR…
NtUXS11	ATGGCTTCTGAATTGTTCTTCAGAGGACAGGAAACTCACCATATAATCAACGCATACACC CCCAAACCACGGAAGCCATGGCAAAACGTAATTCGACCTGTACATTACATGCTCAAAGAG AAACGCCTCGTCTTCCTCTTTGCAGGCATTGCCATCGCTTCTCTTATCTTCGCTATGTTA CCCTCGTCACGTGCCCCGTCCGGTCAGGGCAGTTACAGTTACATAAACAACGCGATCTAC GATTCGCACTTGCCCTCCGAGTCAACTCATTCTCACAGCATTGCCCGTGCTCATCGGATC ATCTACCAGAACCGGGCCGGGCTCGGGTCGTTGCATTCTGGCGGGAAAATCCCGTTGGGT TTGCAGCGTAAAGGGTTGAGGATCCTGGTGACC…	MASELFFRGQETHHIINAYTPKPRKPWQNVIRPVHYMLKEKRLVFLFAGIAIASLIFAML PSSRAPSGQGSYSYINNAIYDSHLPSESTHSHSIARAHRIIYQNRAGLGSLHSGGKIPLG LQRKGLRILVTGGAGFVGSHLVDRLIARGDSVIVVDNFFTGRKENVMHHFGNPRFELIRH DVVEPLLVEVDQIYHLACPASPVHYKHNPVKTIKTNVVGTLNMLGLAKRVGARFLLTSTS EVYGDPLQHPQKETYWGNVNPIGVRSCYDEGKRTAETLTMDYHRGAGVEVRIARIFNTYG PRMCIDDGRVVSNFVAQALRKEPLTVYGDGKQTRSFQFVSDLVEGLMRLMEGEHVGPFNL GNPGEFTMLELAGVVQETIDPNAQIEFRPNTAD…
NtUXS12	ATGGCTTCTGAATTGTTCTTCAGAGGACAGGAAACTCACCATATAATCAACGCATACACC CCCAAACCACGGAAGCCATGGCAAAACGTAATTCGACCTGTACATTACATGCTCAAAGAG AAACGCCTCGTCTTCCTCTTTGCAGGCATTGCCATCGCTTCTCTTATCTTCGCTATGTTA CCCTCGTCACGTGCCCCGTCCGGTCAGGGCAGTTACAGTTACATAAACAACGCGATCTAC GATTCGCACTTGCCCTCCGAGTCAACTCATTCTCACAGCATTGCCCGTGCTCATCGGATC ATCTACCAGAACCGGGCCGGGCTCGGGTCGTTGCATTCTGGCGGGAAAATCCCGTTGGGT TTGCAGCGTAAAGGGTTGAGGATCCTGGTGACC…	MASELFFRGQETHHIINAYTPKPRKPWQNVIRPVHYMLKEKRLVFLFAGIAIASLIFAML PSSRAPSGQGSYSYINNAIYDSHLPSESTHSHSIARAHRIIYQNRAGLGSLHSGGKIPLG LQRKGLRILVTGGAGFVGSHLVDRLIARGDSVIVVDNFFTGRKENVMHHFGNPRLDSLIL AVHKTNVVGTLNMLGLAKRVGARFLLTSTSEVYGDPLQHPQKETYWGNVNPIGVRSCYDE GKRTAETLTMDYHRGAGVEVRIARIFNTYGPRMCIDDGRVVSNFVAQALRKEPLTVYGDG KQTRSFQFVSDLVEGLMRLMEGEHVGPFNLGNPGEFTMLELAGVVQETIDPNAQIEFRPN TADDPHKRKPDISKAKELLGWEPKVPLRKGLPL…
NtUXS13	ATGGGAACTGATAATGTGGTGTTTCAGAAAAATTACGTAAAGAAAAACAACATGAAGAGA TTTTCATTGAAATATCCAATTCAATATGTGCTTGAAAAGCAAAGACTTGTATGTCTTTTT ATTGGAATTGGCATGTCTGTTGTTATTTTTTCTCTGGTTTCTGTGTCTTCTTCTCCGTTG AGGTCCGAGTTTAAGATTGATATTCAAGATACAAATACATTTGTGTCCAATCCGATTCCA AGAAGAATAGCGTATGAATTGGTTGATGAAGCTGACCACAACATTAATGCAGGTGGAAAG GTTCCATTGGGATTGAAGAGCAAGAGTTTGAGAATATTAGTAACAGGTGGAGCTGGATTT GTTGGGAGCCATTTAGTGGACAGATTAATAGCA…	MGTDNVVFQKNYVKKNNMKRFSLKYPIQYVLEKQRLVCLFIGIGMSVVIFSLVSVSSSPL RSEFKIDIQDTNTFVSNPIPRRIAYELVDEADHNINAGGKVPLGLKSKSLRILVTGGAGF VGSHLVDRLIARGDSVIVVDNFFTGRKENLLHHFKNPRFELIRHDVVEPILLEVDQIYHL ACPASPVSYKYHKTNVMGTLNMLGLAKRIGARFLLTSTSEVYGDPLQHPQAETYWGNVNP IGVRSCYDEGKRTAETLTMDYHRGLNIEVRIARIFNTYGPRMCIDDGRVVSNFVAQALRK EPMTVYGDGKQTRSFQFVSDLVEGLMRLMEGDHVGPFNLGNPGEFTMLELAKVVQETIDP NAKIEFRPNTEDDPHKRKPDITKAKQLLGWEPT…
NtUXS14	ATGAAATTGCACACGCAATCAAGTATGAATCACAGAAGAGATGAAGAAATGTCAATGTCA ATATCAAAAAACACAACCCCACCTTCTTCCCCAAAGCCTCTCAAACACCCCAGATCTCTA CCTAGATCCATTAATTACCTCCTTAAAGAACAACGCCTTCTCTTCATATTAGTTGGCATT CTCATTGGCTCAACATTTTTCATTCTCCAGCCCAGTCTAAACCCATCTTCTCCAATTCCC AATTCATCATTTCACGTTTCCGAATCCGTTCCCTTAACCCACACATCAACCGTTACGACG TCGTTTAAGACATGGCGGGTCCCAGTTGGGATAGGGAAAAAACGCATGCGGATTGTAGTG ACTGGTGGGGCCGGTTTTGTAGGAAGTCATTTG…	MKLHTQSSMNHRRDEEMSMSISKNTTPPSSPKPLKHPRSLPRSINYLLKEQRLLFILVGI LIGSTFFILQPSLNPSSPIPNSSFHVSESVPLTHTSTVTTSFKTWRVPVGIGKKRMRIVV TGGAGFVGSHLVDKLIKRGDDVIVIDNFFTGRKENVMHHFGNHRFELIRHDVVEPILLEV DQIYHLACPASPVHYKYNPVKTIKTNVMGTLNMLGLAKRIGARFLLTSTSEVYGDPLEHP QKETYWGHVNPIGVRSCYDEGKRTAETLTMDYHRGAGVEVRIARIFNTYGPRMCLDDGRV VSNFVSQAIRRQPMTVYGDGKQTRSFQYVSDLVDGLMALMEGEHIGPFNLGNPGEFTMLE LAEVVKEVIDPSATIEFRANTADDPHKRKPDIS…
NtUXS15	ATGGCTAGACATGATGTGGTGGAGCCAATTTTACTTGAAGTTGATCAGGTTTATCATTTG GCTTGCCCTGCCTCTCCTGTTCATTACAAATTTAATCCTGTCAAGACCATCAAAACAAAT GTGATGGGAACATTGAACATGTTGGGGCTGGCAAAAAGAGTTGGAGCTCGATTTCTGCTG ACTAGCACCAGCGAAGTGTATGGTGATCCTTTGCAGCATCCTCAAGTCGAAACTTATTGG GGCAATGTTAATCCCATTGGTGTCCGAAGTTGTTATGATGAAGGAAAGCGAACAGCTGAG ACTTTGGCCATGGATTACCATAGAGGACTTAACGTTGAGGTTAGAATTGCTAGGATATTC AACACATATGGACCACGTATGTGCATAGATGAT…	MARHDVVEPILLEVDQVYHLACPASPVHYKFNPVKTIKTNVMGTLNMLGLAKRVGARFLL TSTSEVYGDPLQHPQVETYWGNVNPIGVRSCYDEGKRTAETLAMDYHRGLNVEVRIARIF NTYGPRMCIDDGRVVSNFVAQALRKQPLTVYGDGKQTRSFQYVSDLVEGLMRLMEGDHVG PFNLGNPGEFTMLELAKVVQKTIYPNAKIEFRANTEDDPHKRKPDISKAKQLLGWEPTVS LRQGLPRMVDDFRQRIFGNEKLNSGI
NtUXS16	ATGGCTTCCAATGGAAACAATCATGTATCAACAAAACCACCACCAGAGCCTTCACCATTG CGAAAGGCAAAATTTTTCCAGGCTAACATGAGGATTCTGGTGACTGGTGGTGCTGGATTT ATTGGCTCTCACCTTGTTGACAAATTGATGGAAAATGAGAAGAATGAGGTGGTTGTTGTC GATAATTACTTTACTGGATCAAAGGATAATCTAAAGCAATGGATTGGTCATCCAAGATTT GAGCTAATTCGCCATGATGTTACTGAGCCATTGTTGATTGAAGTTGACCGAATTTATCAC CTTGCTTGCCCTGCTTCCCCTATTTTTTACAAGTATAATCCTGTTAAGACAATTAAGACA AATGTACTTGGAACAATGAACATGTTGGGACTT…	MASNGNNHVSTKPPPEPSPLRKAKFFQANMRILVTGGAGFIGSHLVDKLMENEKNEVVVV DNYFTGSKDNLKQWIGHPRFELIRHDVTEPLLIEVDRIYHLACPASPIFYKYNPVKTIKT NVLGTMNMLGLAKRTGARILLTSTSEVYGDPLVHPQDESYWGNVNPIGVRSCYDEGKRVA ETLMFDYHRQHGIEIRIARIFNTYGPRMNIDDGRVVSNFIAQAIRDEALTVQLPGTQTRS FCYVSDMVDGLIRLMEGDNTGPINIGNPGEFTMIELAENVKELINPEVKIITVENTPDDP RQRKPDITKAKELIGWEPKIKLRDGIPLMEEDFRGRLGISRKK
NtUXS17	ATGAGGATTGTTGTAACTGGTGGGGCTGGTTTTGTTGGGAGTCATTTAGTGGATAAGTTA ATTAAGAGAGGTGATGATGTTATTGTTATTGATAATTTTTTTACTGGGAGGAAAGAAAAT GTGATGCATCATTTTGGGAATCCAAGATTTGAGCTTATTAGGCATGATGTTGTTGAGCCT ATTTTGTTGGAAGTGGATCAGATTTATCACTTGGCTTGCCCTGCTTCTCCTGTTCACTAC AATTTATTGAATTTGGATGCGTTTGAGATCCTTAACTGTGATTACAAGACAAATGTGATG GGCACGCTTAACATGTTGGGCCTTGCGAAGAGGATTGGTGCGAGGTTCTTGCTTACCAGT ACAAGTGAGGTCTATGGTGACCCGCTTGAGCAT…	MRIVVTGGAGFVGSHLVDKLIKRGDDVIVIDNFFTGRKENVMHHFGNPRFELIRHDVVEP ILLEVDQIYHLACPASPVHYNLLNLDAFEILNCDYKTNVMGTLNMLGLAKRIGARFLLTS TSEVYGDPLEHPQKETYWGHVNPIGVRSCYDEGKRTAETLTMDYHRGAGVEVRIARIFNT YGPRMCLDDGRVVSNFVAQAIRNQPMTVYGDGKQTRSFQYVSDLVDGLVALMEGEHIGPF NLGNPGEFTMLELAEVVKEVIDPSANIEFRANTADDPHKRKPDISKAKELLNWEPKVPLR EGLPLMVNDFRNRILNEDEGKGS
NtUXS18	ATGTCAATGTCACAAAACACAACCCCACCTTCTTCCCCAAAGCCTCTTAAACACCCCAGA TCTCTACCTAGATCCATTAATTATCTTCTTAAAGAACAACGCCTTCTCTTCATCTTAGTT GGCATTCTCATTGGTTCAACATTTTTCATTCTCCAGCCCAACCTAAACCCATCTTCTCCA ATCCCCAATTCATCATTTCACGTTTCCGAATCCGTGCCCTTAACCCATACATCAACCGTT ACGACGTCGTATAAGACGGGGCGGGTCCCAGTTGGGATAGGGAAAAAACGCATGCGGATT GTAGTGACTGGTGGGGCCGGTTTTGTAGGAAGTCATTTGGTTGATAAGTTAATTAAACGA GGTGATGATGTTATTGTGATTGATAATTTTTTT…	MSMSQNTTPPSSPKPLKHPRSLPRSINYLLKEQRLLFILVGILIGSTFFILQPNLNPSSP IPNSSFHVSESVPLTHTSTVTTSYKTGRVPVGIGKKRMRIVVTGGAGFVGSHLVDKLIKR GDDVIVIDNFFTGRKENVMHHFGNHRFELIRHDVVEPILLEVDQIYHLACPASPTNVMGT LNMLGLAKRIGARFLLTSTSEVYGDPLEHPQKETYWGHVNPIGVRSCYDEGKRTAETLTM DYHRGAGVEVRIARIFNTYGPRMCLDDGRVVSNFVSQAIRRQPMTVYGDGKQTRSFQYVS DLVDGLMALMEGEHIGPFNLGNPGEFTMLELAEVVKEVIDPSATIEFRANTADDPHKRKP DISKAKELLNWEPKVPLREGLPLMVNDFRNRIL…
NtUXS19	ATGGCAAAGAATTCTGCAAATGGAGCTCACCAAACAACAACAAAGCCTCCTCCAACTCCA TCTCCATTGCGCTTCTCAAAGTTCTTTCAGCCTAACATGAGAATTTTGGTTACTGGAGGA GCTGGATTTATTGGTTCCCATCTAGTTGACAAATTGATGGAGAATGAGAAGAATGAGGTT ATTGTTGTCGACAACTTTTTCACTGGTTCGAAGGATAATCTTAAAAGATGGATTGGTCAT CCCAGATTCGAGCTTAAACGCCATGATGTGACAGAGCCTTTGTTAGTTGAGGTTGATCAG ATTTATCATCTTGCATGCCCGGCTTCTCCAATATTCTACAAGTACAATCCTGTTAAGACA ATAAAGACTAATGTCATTGGCACGCTAAATATG…	MAKNSANGAHQTTTKPPPTPSPLRFSKFFQPNMRILVTGGAGFIGSHLVDKLMENEKNEV IVVDNFFTGSKDNLKRWIGHPRFELKRHDVTEPLLVEVDQIYHLACPASPIFYKYNPVKT IKTNVIGTLNMLGLAKRVGARILLTSTSEVYGDPLVHPQTEEYWGNVNPIGVRSCYDEGK RVAETLMFDYHRQHGIEIRIARIFNTYGPRMNIDDGRVVSNFIAQALRDEPLTVQAPGTQ TRSFCYVSDMVNGLIRLMEGENTGPINIGNPGEFTMIELAELVKELINPKVEIKSVENTP DDPRQRKPDIAKAKELLGWEPKVKLRDGLPLMEEDFRLRLGVSKKI
NtUXS20	ATGCTTGGATTGGCCAAGAGAGTGGGTGCTCGTTTTTTGCTAACGAGCACCAGCGAGGTT TACGGTGATCCGTTGGAACATCCACAAAAGGAGACTTACTGGGGCAATGTTAATCCCATT GGTGTGAGAAGTTGCTACGATGAGGGGAAGCGTACGGCTGAAACGTTGACGATGGACTAT CACAGAGGTGCTGGCGTCGAGGTGAGGATTGCTAGGATCTTCAACACCTATGGACCTCGT ATGTGCATTGATGATGGTCGTGTTGTTAGCAACTTTGTTGCTCAGGCCTTGAGGAAGGAG CCTTTGACAGTTTATGGTGATGGAAAGCAAACAAGAAGTTTCCAATTTGTTTCAGACTTG GTTGAGGGCCTAATGCGCTTGATGGAAGGAGAA…	MLGLAKRVGARFLLTSTSEVYGDPLEHPQKETYWGNVNPIGVRSCYDEGKRTAETLTMDY HRGAGVEVRIARIFNTYGPRMCIDDGRVVSNFVAQALRKEPLTVYGDGKQTRSFQFVSDL VEGLMRLMEGEHVGPFNLGNPGEFTMLELAGVVQETIDPNAQIEFRPNTADDPHKRKPDI SKAKELLGWEPKVPLRKGLPMMVQDFRQRIFGDHKEDSSSVSSA
